# Supplementary material for: The Metabolomic Profile of Spent Culture Media from Day-3 Human Embryos Cultured under Low Oxygen Tension
Source: PLoS One. 2015 Nov 12;10(11):e0142724. doi: 10.1371/journal.pone.0142724 (PMC4643011; doi:10.1371/journal.pone.0142724)
Supplement: S1 Fig — Data provided for detected ion features in positive and negative ion modes. (XLSX) [file pone.0142724.s001.xlsx]

## Sheet: NEGATIVE MODE
SAMPLE	EMBRYO	OXYGEN	0.4853_128.9674	0.4996_272.9567	0.5016_156.9627	0.5044_408.9309	0.5115_158.9776	0.5151_362.9393	0.5158_226.9648	0.5161_294.9521	0.5164_314.932	0.5201_520.9099	0.5201_656.8846	0.5205_384.9349	0.5205_452.9222	0.5211_316.9469	0.5215_248.9595	0.5216_588.8982	0.5217_180.9724	0.5223_112.9846	0.5288_306.9176	0.5341_230.9	0.535_296.8888	0.5366_286.8591	0.5382_218.8742	0.5384_228.9023	0.5391_220.8711	0.5407_278.8299	0.5409_276.8331	0.5462_148.9492	0.5516_138.9208	0.5569_140.9179	0.5791_208.8454	0.5812_210.8422	0.583_92.9273	0.5876_150.8867	0.5878_96.9208	0.5886_152.8841	0.6_324.7637	0.6011_284.0836	0.6036_268.8004	0.604_272.7965	0.6067_558.5964	0.6075_266.8038	0.6075_326.7603	0.608_676.5095	0.6082_442.6775	0.6082_560.5916	0.6084_792.428
IVIVAL39	39-1	6	0.0055414	0.0227186	0.00774271	0.00330657	0.0800596	0.020135	0.0485257	0.0218475	0.00994327	0.0100004	0.00512866	0.0128403	0.0121977	0.024656	0.0409576	0.00826492	0.0149952	0.0743621	0.00751762	0.00495392	0.00637616	0.010001	0.00970551	0.00763659	0.00881824	0.0241003	0.0177513	0.0225486	0.0181204	0.00645445	0.0828846	0.107035	0.675261	0.067202	0.0889784	0.0564447	0.036588	0.00491271	0.383079	0.0901938	0.0671339	0.255254	0.0725115	0.0227562	0.0537064	0.0949522	0.0247894
IVIVAL54	54-7	20	0.00819399	0.0186665	0.00817237	0.00289868	0.0797021	0.0210146	0.0477787	0.0228516	0.0124196	0.0138759	0.00659173	0.0162831	0.0156367	0.0304971	0.0489348	0.0106903	0.0185002	0.0937862	0.0101163	0.00595729	0.00724186	0.0126707	0.0103972	0.00949229	0.0108429	0.0264181	0.0195565	0.0208453	0.0173485	0.015708	0.0847809	0.112348	0.684871	0.0698267	0.0889674	0.0655176	0.0384745	0.00362237	0.41386	0.0906424	0.0682135	0.260465	0.0752288	0.0255742	0.0560548	0.0975806	0.0300795
IVIVAL60	60-3	6	0.00598327	0.00407207	0.00483357	0.000761765	0.0386601	0.0123967	0.0251505	0.0123107	0.0194647	0.0200535	0.0133932	0.0222661	0.0214914	0.0433427	0.0675898	0.0156181	0.0247039	0.115198	0.010371	0.00580843	0.0080681	0.0119085	0.0107466	0.0094707	0.00914919	0.0236497	0.0184347	0.00251821	0.00779432	0.00689455	0.0872514	0.111547	0.738985	0.069792	0.0886275	0.0894629	0.0391123	0.00249886	0.416839	0.0939517	0.0693465	0.263038	0.0773511	0.0333675	0.0562732	0.101415	0.02971
IVIVAL22	22-20	20	0.0267345	0.0471326	0.0204343	0.00935162	0.199798	0.0549074	0.125664	0.0596462	0.0337036	0.032894	0.0164581	0.0430395	0.0395248	0.0766789	0.128082	0.0252763	0.051333	0.232994	0.0223874	0.0128355	0.0190856	0.027226	0.0214409	0.0228206	0.0190567	0.0352892	0.0285366	0.0382438	0.0306265	0.0156551	0.100982	0.126195	0.836241	0.0845079	0.115851	0.124835	0.0410577	0.000109583	0.471371	0.104274	0.0784645	0.296291	0.0836246	0.00540905	0.0610785	0.112814	0.0189666
IVIVAL10	10-3	6	0.0122376	0.0100798	0.00856703	0.00238665	0.0791754	0.0214998	0.0472096	0.0226551	0.0161545	0.0177769	0.00781698	0.0215121	0.0204895	0.0401455	0.0606985	0.0138795	0.0234961	0.109386	0.0116222	0.00656213	0.00889233	0.0136889	0.0117028	0.0108016	0.0107454	0.0258317	0.0203746	0.0204572	0.00403465	0.0052982	0.0945465	0.124749	0.740345	0.0785384	0.102967	0.0756839	0.0425083	0.00229396	0.464825	0.102867	0.0778297	0.298104	0.0876305	0.0342407	0.0666016	0.111977	0.0522301
IVIVAL36	36-5	20	0.0100516	0.0257739	0.00647569	0.00410666	0.0861973	0.0206232	0.0502011	0.0227251	0.00882318	0.00961315	0.00209573	0.0114876	0.0116823	0.0213345	0.0354517	0.00719514	0.013411	0.0664893	0.00748803	0.00652153	0.0055778	0.00859991	0.0018433	0.00770582	0.00717759	0.0211042	0.0167854	0.021964	0.0198768	0.00288262	0.0805503	0.102935	0.657613	0.0662459	0.0866227	0.0640603	0.0376075	0.00292559	0.393021	0.0887364	0.0689153	0.249832	0.0736282	0.0263345	0.0557384	0.0964191	0.0294792
IVIVAL 20	20-2	6	0.0324377	0.186609	0.0309926	0.0328543	0.375516	0.0981969	0.231277	0.106839	0.0218377	0.0267272	0.0108802	0.0313626	0.0306017	0.0627745	0.0974912	0.0198969	0.0380648	0.185875	0.0217514	0.0123002	0.0164342	0.0282586	0.0180504	0.0223628	0.0165578	0.0379101	0.0296619	0.126209	0.10884	0.0629077	0.120084	0.148214	0.925896	0.0921365	0.123069	0.0939087	0.047186	0.000384154	0.535491	0.121284	0.0977869	0.333367	0.0932778	0.0333371	0.0683412	0.146416	0.0414989
IVIVAL32	32-12	6	0.00744933	0.024289	0.00805646	0.00417949	0.0803945	0.0202013	0.0478398	0.0215586	0.00883966	0.00994846	0.00412765	0.0131766	0.0116213	0.0211476	0.0350745	0.00826491	0.0137084	0.0686938	0.00706911	0.00418954	0.00582224	0.00959948	0.00911322	0.00896518	0.00885359	0.0235083	0.0188301	0.0204932	0.0186027	0.0140192	0.0821324	0.108751	0.669859	0.0701165	0.0848984	0.0635844	0.0400739	0.00349894	0.405597	0.092541	0.0696544	0.259138	0.0753526	0.0242207	0.0580848	0.101711	0.024276
IVIVAL25	25-9	6	0.0091843	0.00737129	0.00549056	0.0017639	0.0571044	0.0138121	0.0350859	0.0160299	0.0134413	0.0143617	0.0063131	0.0182154	0.0159522	0.0334655	0.0547212	0.0114695	0.020982	0.100986	0.010021	0.00559935	0.00731259	0.0110937	0.00993242	0.00934447	0.00971582	0.0253804	0.018889	0.0118575	0.00605354	0.00834135	0.0919852	0.122369	0.775801	0.0788581	0.0989553	0.0740595	0.0412139	0.00283207	0.434499	0.101871	0.0808848	0.275508	0.0799858	0.0289915	0.0563329	0.113966	0.0292329
IVIVAL9	9-12	20	0.0120039	0.030511	0.00845974	0.00465901	0.095022	0.0240245	0.0551215	0.0250123	0.00853103	0.00898367	0.00334315	0.0113999	0.0107451	0.0208596	0.0329828	0.00747712	0.0130719	0.0670952	0.00710781	0.00510179	0.00601457	0.00876788	0.00924454	0.00741827	0.00836697	0.0238852	0.0170352	0.0233247	0.0226863	0.0211711	0.0792741	0.105828	0.580891	0.0646816	0.0877392	0.0611147	0.0376139	0.00544643	0.387298	0.0865158	0.0648588	0.243376	0.0730964	0.0265225	0.0572368	0.0929961	0.0288963
IVIVAL62	62-9	20	0.00727203	0.00760997	0.00500809	0.00150188	0.0479409	0.0130209	0.029754	0.0138936	0.0121941	0.0131841	0.0058789	0.0155117	0.013947	0.028195	0.0460793	0.00944167	0.0170652	0.0838864	0.00814518	0.00476818	0.00627808	0.0105628	0.00939535	0.0078634	0.00860654	0.0230259	0.0165366	0.0120572	0.00952968	0.00816444	0.076411	0.0986112	0.619876	0.0618754	0.0862009	0.080955	0.0352912	0.00345963	0.372125	0.0856875	0.0618246	0.235772	0.0675741	0.0140457	0.0515004	0.0912801	0.0239926
IVIVAL45	45-8	6	0.0125892	0.0284906	0.00853002	0.00425035	0.0882272	0.0216212	0.0516088	0.0244961	0.00873886	0.00965447	0.00432732	0.0111574	0.0109072	0.0216544	0.0354299	0.00829426	0.0137686	0.0682478	0.00656678	0.0043908	0.00539964	0.0087324	0.00869979	0.00726218	0.00865043	0.0212815	0.0177823	0.0223812	0.0211379	0.0173736	0.0778942	0.0999414	0.649074	0.0651165	0.0909318	0.062141	0.0362538	0.00252289	0.377467	0.0844535	0.064283	0.241081	0.0683998	0.02436	0.0528172	0.0913599	0.0237176
IVIVAL19	19-8	20	0.0104875	0.0249864	0.00759074	0.00411783	0.0782598	0.0184088	0.0462732	0.0199269	0.00756713	0.00815651	0.00439859	0.0103773	0.0102307	0.0194287	0.0309971	0.00653862	0.0118166	0.0599896	0.00629509	0.00436121	0.00536182	0.00789489	0.00852608	0.00689201	0.00725677	0.0214443	0.0156506	0.0200552	0.0158059	0.0100911	0.0826536	0.107874	0.651512	0.0688271	0.0932519	0.0660128	0.0389834	0.00286458	0.394483	0.091408	0.0724722	0.255062	0.0742407	0.0291059	0.0528726	0.104935	0.0329358
IVIVAL15	15-4	6	0.00770885	0.0223253	0.00912184	0.00409553	0.0906285	0.0241718	0.0517163	0.0251875	0.0133493	0.0142474	0.00646061	0.0167457	0.015469	0.0312445	0.0501426	0.0107768	0.0196751	0.0928005	0.00955693	0.0060112	0.00769403	0.0119347	0.00975945	0.00858533	0.00979132	0.0239133	0.0180736	0.0206488	0.0190443	0.015659	0.0859074	0.111567	0.711304	0.0715174	0.0961256	0.0675247	0.0404633	0.00283986	0.421424	0.0962622	0.0740595	0.272155	0.0765678	0.0282736	0.0570235	0.105022	0.0310249
IVIVAL36	36-4	20	0.00549374	0.00292403	0.00463632	0.000464069	0.0365267	0.00811576	0.0233833	0.0116451	0.0243952	0.0240561	0.0118712	0.0283425	0.0272963	0.0529456	0.083082	0.0203282	0.0324081	0.144604	0.0147097	0.0117185	0.00982	0.0138115	0.0115332	0.0123972	0.0100833	0.0255238	0.0207056	0.00523346	0.00195975	0.00309868	0.0919907	0.11911	0.740955	0.0773858	0.0893424	0.0444397	0.0403343	0.00130633	0.434665	0.0991339	0.0753508	0.273993	0.0784996	0.0264551	0.0573161	0.10207	0.0309171
IVIVAL45	45-13	6	0.0122355	0.0266389	0.00838771	0.0041428	0.0856947	0.0213481	0.0510689	0.0238141	0.0105739	0.0108597	0.00470513	0.0128819	0.0131387	0.0245265	0.0381143	0.00820933	0.0148942	0.0746762	0.00745676	0.00505637	0.00537715	0.00892853	0.0095266	0.00827285	0.00829296	0.0224707	0.0185923	0.0195602	0.0197052	0.0155799	0.0815063	0.105512	0.670655	0.0699641	0.101828	0.0647632	0.0387078	0.00272707	0.403458	0.0878962	0.0676148	0.2534	0.0710076	0.0249489	0.0528536	0.0977945	0.0283319
IVIVAL 20	20-8	6	0.0166868	0.127212	0.0154358	0.0209278	0.194797	0.0475669	0.109799	0.050675	0.00808585	0.00969285	0.00440951	0.011684	0.011373	0.0220427	0.0347891	0.00757405	0.0134146	0.0681619	0.00820252	0.00467202	0.00639483	0.0105283	0.00880842	0.0078481	0.00848584	0.0219402	0.0175186	0.0779407	0.0752949	0.0373733	0.0871159	0.112901	0.720078	0.0727709	0.102254	0.0679186	0.0413911	0.00328811	0.425474	0.0977431	0.0752889	0.267675	0.0796998	0.0299377	0.0600656	0.10742	0.0332055
IVIVAL66	66-5	20	0.00921172	0.0157294	0.00662364	0.00283633	0.0640465	0.0165724	0.0393009	0.0185249	0.00965539	0.0105027	0.00532803	0.0134592	0.0116563	0.0241015	0.0371289	0.00858979	0.0143322	0.0707991	0.00760942	0.00436464	0.00567524	0.00809606	0.00785516	0.00672003	0.00774201	0.0211989	0.015518	0.0158184	0.0130794	0.00882538	0.0805748	0.101999	0.646835	0.0642747	0.0689854	0.0638134	0.0228097	0.00411861	0.385451	0.0886163	0.0655385	0.24795	0.0738056	0.0240246	0.0539791	0.090868	0.0256273
IVIVAL38	38-3	6	0.00696017	0.00677735	0.00673841	0.00130832	0.0483759	0.0132484	0.0301297	0.0139609	0.0135808	0.0136011	0.00685886	0.0173506	0.0165487	0.0318074	0.0511898	0.0115124	0.0197664	0.0947536	0.00963116	0.00586454	0.00707168	0.0108037	0.00997518	0.00947367	0.0102754	0.0242199	0.0180402	0.00322672	0.00991918	0.00481714	0.082161	0.112558	0.687765	0.0717554	0.0950461	0.0683527	0.0394846	0.00291517	0.418875	0.0927713	0.0733122	0.262502	0.0788502	0.0279261	0.0580002	0.104284	0.0318499
IVIVAL5	5-7	20	0.00968219	0.00932907	0.0068795	0.00187198	0.0565429	0.0165326	0.0361648	0.0169944	0.0170338	0.0181657	0.00926313	0.0216645	0.0200361	0.0402688	0.0659021	0.0153015	0.0249701	0.11787	0.0112029	0.00715379	0.00804589	0.013378	0.0107998	0.0105602	0.0101361	0.0257902	0.0199733	0.0142034	0.01159	0.00466672	0.0883227	0.115624	0.716228	0.0758444	0.0975282	0.0718582	0.039525	0.00181111	0.434282	0.0993343	0.0741419	0.276993	0.0795272	0.0268047	0.0612763	0.107191	0.0307603
IVIVAL39	39-12	6	0.00860021	0.0239796	0.00730784	0.0033577	0.0763632	0.0188117	0.0445797	0.0200474	0.00757014	0.00834397	0.00452577	0.0116231	0.00972927	0.0205209	0.0326825	0.00654758	0.0124086	0.061341	0.00631213	0.00400242	0.00531151	0.00781268	0.00840348	0.00671855	0.00794199	0.0217603	0.0162767	0.0204071	0.0165501	0.0128704	0.0769923	0.0990959	0.653157	0.0620187	0.0843909	0.0580473	0.036175	0.00496967	0.363207	0.0876771	0.0650656	0.241055	0.0690039	0.0392182	0.0502413	0.0900624	0.0248932
IVIVAL31	31-2	6	0.00973606	0.032245	0.00823496	0.00560152	0.0908027	0.0209971	0.0512925	0.022928	0.00731922	0.00742815	0.00313106	0.00980519	0.00883318	0.0172862	0.0298119	0.00576432	0.0115159	0.0578038	0.00615585	0.00455847	0.00489143	0.00761926	0.00758543	0.00634582	0.007209	0.0202819	0.0162005	0.0231005	0.0202402	0.0209051	0.136486	0.104708	0.665304	0.0714208	0.0846341	0.06721	0.0378268	0.002024	0.404075	0.0948203	0.0732731	0.255085	0.072913	0.054687	0.0554454	0.108417	0.0301696
IVIVAL24	24-9	6	0.00787434	0.0150669	0.00718151	0.00306572	0.0716361	0.0197469	0.0440143	0.0210048	0.0142074	0.0147643	0.00683906	0.0169177	0.0169207	0.0335246	0.0518984	0.0112367	0.020966	0.0980807	0.0103499	0.00568281	0.00697196	0.0113457	0.0103091	0.00889267	0.00945566	0.0233484	0.0191797	0.0158566	0.0150635	0.00798061	0.0873904	0.1093	0.680854	0.0710517	0.0894944	0.0666419	0.0375611	0.00200466	0.396007	0.0918946	0.0693003	0.256201	0.0709573	0.0227842	0.0519313	0.100149	0.0253991
IVIVAL62	62-8	20	0.0071533	0.0148934	0.00657538	0.0026155	0.0683476	0.0182533	0.0420015	0.0206627	0.011009	0.0122028	0.00492077	0.0147235	0.0130757	0.026129	0.0421601	0.00903972	0.0156457	0.0794792	0.00739493	0.00516479	0.00597584	0.0104329	0.00962814	0.00781567	0.00831873	0.0225431	0.0166672	0.0169396	0.0152608	0.0149671	0.0763779	0.097949	0.624007	0.0625539	0.0831955	0.0808369	0.0357379	0.00300723	0.375991	0.0859844	0.0626432	0.233722	0.0693944	0.0244332	0.0526152	0.0897188	0.0266517
IVIVAL66	66-3	20	0.00684384	0.0184343	0.00641893	0.00332229	0.0663248	0.0159025	0.0397156	0.0181108	0.00828547	0.00891949	0.00479113	0.0110981	0.0103305	0.0202314	0.0327163	0.00699914	0.0125703	0.0627185	0.00717192	0.00393462	0.00512144	0.00767003	0.00781891	0.00572621	0.00761549	0.0198811	0.0144786	0.0169806	0.0143895	0.0160837	0.075391	0.0973019	0.595027	0.0644379	0.0935898	0.0614451	0.0368061	0.00411927	0.371501	0.0856587	0.0638755	0.236768	0.0710396	0.0216972	0.0519222	0.0893891	0.0261505
IVIVAL31	31-4	6	0.0117676	0.0270021	0.00859264	0.0046456	0.0872054	0.0206972	0.0502069	0.0222397	0.00851922	0.00828815	0.00348018	0.0121689	0.0102092	0.0200483	0.0333631	0.0071386	0.0131038	0.0659058	0.00686078	0.00506357	0.00549346	0.00863035	0.00877624	0.00688455	0.00789946	0.0217403	0.0166959	0.0228388	0.0199258	0.0207392	0.136256	0.106158	0.684496	0.0702092	0.101951	0.065935	0.0378082	0.0036561	0.390399	0.0915349	0.0713816	0.252281	0.0730621	0.0478719	0.0547846	0.102757	0.0280978
IVIVAL38	38-2	6	0.0127145	0.0123457	0.00861865	0.00131763	0.0633086	0.0161751	0.0387443	0.0182267	0.011496	0.0126154	0.00610322	0.0152468	0.0150991	0.0304512	0.0477186	0.0100922	0.0183797	0.0899324	0.00960804	0.00515993	0.00703254	0.0110474	0.0102764	0.0095404	0.00692738	0.0225903	0.0176667	0.0141974	0.0129993	0.0100822	0.0873489	0.115641	0.764546	0.0735762	0.0844882	0.0684201	0.039097	0.00287779	0.428397	0.0959704	0.07612	0.267772	0.0767616	0.026662	0.057608	0.111203	0.0329641
IVIVAL40	40-3	20	0.0082603	0.0184142	0.0071681	0.00210883	0.072121	0.017942	0.043443	0.0202464	0.00880809	0.0102364	0.00531452	0.0128977	0.0120985	0.023559	0.0377596	0.00834407	0.0147946	0.0746893	0.00750149	0.00475772	0.00547391	0.00824922	0.00769311	0.00724126	0.00853336	0.0204662	0.0154711	0.0190919	0.0151732	0.00697737	0.0787173	0.105847	0.693537	0.0677514	0.0922881	0.06267	0.0362932	0.00284517	0.381822	0.0865307	0.0720576	0.23471	0.0709007	0.026047	0.0512741	0.104152	0.0302328
IVIVAL15	15-7	6	0.0079575	0.00111218	0.004965	0.000522443	0.037437	0.00756461	0.0233326	0.00784227	0.0282494	0.0273356	0.0125309	0.0319447	0.0304707	0.0602114	0.0931098	0.0220373	0.0357505	0.171442	0.0155618	0.00982869	0.0117627	0.0171979	0.0133674	0.0132893	0.0125112	0.0281669	0.0213774	0.00484836	0.00406761	0.00587661	0.0994327	0.128532	0.888901	0.0844063	0.112738	0.052527	0.0440931	0.00151297	0.472295	0.108553	0.0811403	0.302677	0.0826701	0.0314327	0.0616842	0.116538	0.0327061
IVIVAL22	22-22	20	0.00969516	0.0295427	0.00842106	0.00499775	0.0902723	0.0216403	0.0510728	0.0243726	0.00839936	0.00876849	0.00435448	0.0108742	0.0106127	0.0202051	0.0349886	0.00718278	0.013521	0.066543	0.00653336	0.00464586	0.00591613	0.00880555	0.00928753	0.00768424	0.00823794	0.0217848	0.0167323	0.0239926	0.0194495	0.0150343	0.0835515	0.105019	0.663994	0.0686059	0.0863023	0.102829	0.0369566	0.00450198	0.38814	0.088712	0.0706831	0.245491	0.0710611	0.0239091	0.0539844	0.101668	0.0245275
IVIVAL8	8-3	20	0.00876073	0.00848177	0.00696804	0.00150829	0.0574115	0.0173754	0.0369127	0.0178166	0.019312	0.0192265	0.0093831	0.0253008	0.0222508	0.0425096	0.0688039	0.0150255	0.0267296	0.121003	0.0116216	0.00660904	0.0087826	0.0147365	0.0100973	0.0112715	0.0108988	0.0262287	0.0202302	0.00781124	0.0160091	0.00837357	0.103405	0.133239	0.829379	0.0858225	0.116407	0.0806519	0.0449226	0.00188481	0.496136	0.107156	0.084302	0.309581	0.0880427	0.0251495	0.0629678	0.119469	0.0330266
IVIVAL10	10-2	6	0.00774491	0.0175312	0.0083463	0.00254772	0.0777152	0.0211351	0.0484832	0.0225923	0.0142317	0.015766	0.0073935	0.0194905	0.0188991	0.0364323	0.0571969	0.0114723	0.0213355	0.101778	0.0107484	0.00681759	0.00793039	0.0125067	0.011526	0.0098884	0.00666102	0.0250493	0.0194616	0.0132681	0.012728	0.0183771	0.0932929	0.122043	0.771011	0.0777474	0.10419	0.0762619	0.0443561	0.00290495	0.454042	0.104539	0.0768005	0.287148	0.0861215	0.0330172	0.0665811	0.110415	0.0499459
IVIVAL54	54-1	20	0.0104261	0.0233334	0.0085696	0.00378605	0.082861	0.0214437	0.0476763	0.0226778	0.0104631	0.0111044	0.00561723	0.0138276	0.0142081	0.0258899	0.0410971	0.00972521	0.0162275	0.0779851	0.00812181	0.0059218	0.00660381	0.00970648	0.00902343	0.0086351	0.00868508	0.0218723	0.0165391	0.022222	0.0180647	0.0166336	0.0836628	0.108008	0.679287	0.0692371	0.0985416	0.0650761	0.0381768	0.00289423	0.409785	0.0848932	0.0684033	0.255645	0.0744903	0.0256329	0.0559611	0.0974942	0.0308634
IVIVAL1	1-5	6	0.0107178	0.0372386	0.00890614	0.00242888	0.114032	0.0282866	0.0678232	0.02927	0.00922318	0.00999108	0.00468791	0.0139526	0.012797	0.0260342	0.0419712	0.00864909	0.0159331	0.0796302	0.00902304	0.00587833	0.0072815	0.0106226	0.00948701	0.00844163	0.00975587	0.025052	0.0194991	0.079815	0.0173885	0.0128352	0.0937481	0.118556	0.743102	0.0761345	0.0993327	0.0920155	0.0434702	0.00327494	0.440314	0.0977077	0.0787636	0.27676	0.0810078	0.358461	0.0614049	0.111161	0.0311402
IVIVAL19	19-9	20	0.00884178	0.0185465	0.0072687	0.0034044	0.0720097	0.0183633	0.0421505	0.0190508	0.00939696	0.0104741	0.00509511	0.0116859	0.0123064	0.0218926	0.036461	0.00757719	0.0138548	0.0690797	0.00683252	0.00550423	0.00563551	0.00830108	0.00858095	0.00699934	0.00808754	0.0218598	0.0168302	0.0180065	0.0149771	0.010488	0.0786557	0.103521	0.649245	0.0647225	0.0862938	0.0633323	0.0366188	0.00290617	0.381631	0.0882415	0.065174	0.242783	0.0717231	0.0252655	0.0532121	0.0964281	0.0275837
IVIVAL5	5-8	20	0.00532597	0.0251304	0.00814852	0.00443432	0.0836005	0.0211756	0.0495763	0.0231852	0.00872513	0.00983617	0.00567668	0.0123134	0.0115729	0.0224041	0.0369521	0.00762805	0.0149322	0.0727615	0.00737256	0.00490019	0.00562818	0.00934523	0.00873418	0.00820385	0.00803312	0.022101	0.016681	0.0208877	0.017176	0.00614432	0.082246	0.111714	0.679315	0.0730184	0.074833	0.0422577	0.0382389	0.00270149	0.409701	0.0924126	0.073052	0.257842	0.0784062	0.026146	0.0562796	0.105003	0.0317618
IVIVAL25	25-4	6	0.00905093	0.0195967	0.00778609	0.00335535	0.0766312	0.0179797	0.0454476	0.0201575	0.00975406	0.00982875	0.00446603	0.0125143	0.0119171	0.024232	0.0390195	0.00797716	0.0152667	0.0745987	0.00728816	0.00487297	0.00594812	0.00932826	0.00864135	0.00745791	0.00814528	0.0229199	0.0174145	0.0252205	0.0216493	0.0120606	0.0874183	0.113738	0.727647	0.0746548	0.0925214	0.0555493	0.0393772	0.00320428	0.403961	0.0940177	0.0786321	0.259954	0.0768135	0.0284206	0.0557532	0.10806	0.0297524
IVIVAL12	12-4	6	0.00772038	0.0147413	0.0089871	0.00246458	0.0621787	0.0160114	0.0372736	0.0172279	0.00886697	0.00976774	0.00460957	0.0118373	0.0109931	0.0210836	0.0347703	0.00726631	0.0133301	0.0661225	0.00680775	0.00429441	0.00527477	0.00848017	0.00817857	0.00631382	0.00780402	0.0191699	0.0158026	0.0177571	0.0134488	0.00725556	0.0755623	0.0990358	0.651983	0.0627194	0.0855738	0.0511	0.0365515	0.0015707	0.366592	0.084004	0.0629929	0.235097	0.0658832	0.0235606	0.0493164	0.0917341	0.025005
IVIVAL32	32-14	6	0.011247	0.0156138	0.00794485	0.00297696	0.072113	0.0200125	0.0443193	0.0211505	0.012887	0.0143117	0.00688062	0.0181904	0.0168974	0.0296208	0.0497244	0.0115152	0.0195046	0.088636	0.00859089	0.00576657	0.00672624	0.0106651	0.0108409	0.00904532	0.00976713	0.0261524	0.0212879	0.0180203	0.0151562	0.011656	0.0858732	0.112942	0.689709	0.0691483	0.088389	0.0578683	0.0393773	0.00321759	0.410012	0.0948008	0.0681142	0.267062	0.0781074	0.0247095	0.0588701	0.101651	0.0283298
IVIVAL60	60-7	6	0.0058885	0.00543654	0.00552256	0.00105871	0.0408243	0.0124368	0.0275355	0.0135288	0.0203669	0.0193791	0.0134618	0.0222257	0.0208669	0.0427537	0.0681401	0.0148547	0.0257392	0.117624	0.0105126	0.00623039	0.00760212	0.0118428	0.0097705	0.00912804	0.00945344	0.0243343	0.0184247	0.00887275	0.00558633	0.00469724	0.0859251	0.11357	0.772961	0.0731546	0.0725137	0.0895751	0.0381178	0.00246394	0.415515	0.093716	0.0689158	0.261075	0.074979	0.032753	0.0527751	0.0978468	0.0280712
IVIVAL24	24-5	6	0.00532204	0.0227652	0.00681578	0.00431007	0.075529	0.0188653	0.0441589	0.0202614	0.00825045	0.00862984	0.00399579	0.0102818	0.0097357	0.0206907	0.0330128	0.00615872	0.0130773	0.0632749	0.00639256	0.00407604	0.00510757	0.00818955	0.00864803	0.00679319	0.00756628	0.0193194	0.0165596	0.0185619	0.0161954	0.0123573	0.0815001	0.102227	0.61496	0.0673796	0.0895351	0.0630459	0.0355765	0.00277717	0.37748	0.0866187	0.0684274	0.242858	0.0691169	0.0240471	0.0508579	0.0959944	0.0244019
IVIVAL66	Control	20	0.000451591	0.00101387	0.000369587	0.000162775	0.00376722	0.000970449	0.00222779	0.00104293	0.000403063	0.000455553	0.000199661	0.000583138	0.000524645	0.0010639	0.00176361	0.000360293	0.00067984	0.00334913	0.000327436	0.000230064	0.00025693	0.000437397	0.000386519	0.000360578	0.000368209	0.000951531	0.000750862	0.000932959	0.0008416	0.000483201	0.00375036	0.00483466	0.0316841	0.00311237	0.00375773	0.00300072	0.00164028	0.000104486	0.017583	0.00392312	0.0032026	0.0111197	0.00315344	0.00125086	0.00232687	0.00462001	0.00127315
IVIVAL32	Control	6	0.000319482	0.00113981	0.000319079	0.00017939	0.00355818	0.000828189	0.0020139	0.00093265	0.000283938	0.00030877	0.000149445	0.00037616	0.000359937	0.000731353	0.00122482	0.000223025	0.000462502	0.00241232	0.000258173	0.000162703	0.000199939	0.000325543	0.000324696	0.000244384	0.000293586	0.000803205	0.0005962	0.000936152	0.000812934	0.000647181	0.00343231	0.00435645	0.027646	0.00280233	0.00380544	0.00281751	0.00153613	0.000148967	0.0160679	0.00371308	0.0029414	0.0102265	0.00294767	0.00112872	0.00213386	0.00415307	0.00120897
IVIVAL8	Control	20	0.000310205	0.000411085	0.000202803	6.29978e-05	0.00202027	0.000512005	0.00126176	0.000572982	0.000329387	0.000377862	0.000182262	0.000439604	0.00043548	0.000912558	0.00142926	0.000300695	0.000559635	0.00274603	0.000270097	0.000160374	0.000201318	0.000291519	0.00034967	0.000269887	0.000304207	0.000818128	0.000648301	0.000545444	0.000300939	0.000360079	0.00298763	0.00384281	0.0254843	0.00246526	0.00318057	0.0024411	0.00136134	0.000173106	0.0141186	0.0033414	0.00247087	0.00914693	0.00268278	0.00101758	0.0019896	0.00349772	0.00101308
IVIVAL54	Control	20	0.000393901	0.000736876	0.000295552	0.00012856	0.00301697	0.00075772	0.00183467	0.000854447	0.000367928	0.000406224	0.000189521	0.00052883	0.000468209	0.000963559	0.00157643	0.000312654	0.000610131	0.00297146	0.000298945	0.000185225	0.000231898	0.000351898	0.000362157	0.000301597	0.000328748	0.000886802	0.000674792	0.000722243	0.000646053	0.000450234	0.00362721	0.00459886	0.0297005	0.00303064	0.00390161	0.00300444	0.00165436	0.000138256	0.0168952	0.00403644	0.00314915	0.010849	0.00315634	0.00121511	0.00232427	0.00448962	0.00118396
IVIVAL15	Control	6	0.000302255	0.00055771	0.000261324	9.72097e-05	0.00242368	0.000626839	0.00153527	0.000688328	0.000355427	0.000380425	0.00018077	0.000488986	0.000453619	0.000893674	0.0014672	0.000302632	0.000552628	0.00280958	0.000275143	0.000179513	0.000210677	0.000324018	0.000349357	0.000299997	0.000327969	0.000878582	0.000690098	0.000627243	0.000532393	0.000402023	0.00343592	0.00437546	0.0266041	0.00277684	0.00372692	0.00277826	0.0015414	0.000161553	0.015839	0.00360084	0.00273318	0.00999737	0.00298933	0.00103054	0.00218378	0.00387356	0.00109052
IVIVAL40	Control	20	0.000499622	0.000935867	0.000341165	0.00016941	0.00346391	0.000903641	0.00205345	0.000946376	0.000403371	0.000436212	0.000205813	0.000546178	0.000500382	0.00101393	0.00164107	0.000339483	0.00062107	0.00303199	0.000311696	0.000212074	0.000244702	0.000417331	0.000399035	0.00034001	0.000350873	0.000961043	0.000741551	0.000891828	0.000764583	0.000650024	0.00365845	0.00454626	0.027803	0.00287379	0.00391834	0.00287623	0.00164116	0.000169955	0.0168776	0.00384656	0.00284869	0.0109517	0.0031561	0.00123138	0.00241132	0.004102	0.00117738
IVIVAL62	Control	20	0.000471969	0.000900997	0.000365602	0.000149642	0.00343912	0.000894606	0.00206633	0.000948424	0.000428313	0.000433833	0.000233664	0.000588799	0.000549395	0.00108898	0.00175903	0.000375477	0.000694854	0.00330315	0.000353739	0.000220874	0.000268141	0.000373024	0.000371741	0.000345925	0.000364662	0.000940277	0.00072892	0.000857389	0.000745879	0.000472686	0.00389419	0.00504637	0.0315263	0.00325994	0.00434538	0.00236182	0.00174407	0.000137898	0.0182512	0.00411139	0.00328041	0.0117527	0.00339115	0.00128246	0.00245086	0.00463609	0.00128336
IVIVAL1	Control	6	0.000244483	0.000247553	0.000225397	5.25626e-05	0.00169602	0.000474006	0.00105523	0.000517615	0.000548829	0.000570985	0.000275035	0.000661759	0.000638221	0.00121566	0.00193939	0.000441919	0.000735084	0.00353651	0.000320462	0.000207676	0.000238269	0.000391514	0.000383203	0.000327393	0.000350359	0.000884114	0.000690749	0.000153371	0.000329939	0.000281625	0.00318335	0.00413975	0.0268595	0.0026441	0.00375161	0.00205542	0.00142773	0.000151692	0.015317	0.00350305	0.00250924	0.00975282	0.00283212	8.26169e-05	0.00204336	0.00354334	0.00101525
IVIVAL36	Control	20	0.000431045	0.000851726	0.000329029	0.00014278	0.00320476	0.000807966	0.00191942	0.000890248	0.000387302	0.000399617	0.000192881	0.000527186	0.00047587	0.000964079	0.00156961	0.00031896	0.000587179	0.00296129	0.000288611	0.000131914	0.000243856	0.000389885	0.000376117	0.000307643	0.000389795	0.000947288	0.000717027	0.000850497	0.000704077	0.000576062	0.00343417	0.00444845	0.0282989	0.00283969	0.00398913	0.00283916	0.00155631	0.000159776	0.0163432	0.00372168	0.0027352	0.0104002	0.00296487	0.00110392	0.00221263	0.00400339	0.00108698
IVIVAL9	Control	20	0.000288274	0.000409795	0.000231594	7.04253e-05	0.00209673	0.000561957	0.00128663	0.000603815	0.000380718	0.000430251	0.000211564	0.000540776	0.000495717	0.00101133	0.00169511	0.000356453	0.000628572	0.00300804	0.000303366	0.00019454	0.000213689	0.00035636	0.000340676	0.000290576	0.000318832	0.00082033	0.000655424	0.000521232	0.000421203	0.000267407	0.00334551	0.00417952	0.0285725	0.00275816	0.00346526	0.00274969	0.00147991	9.85831e-05	0.0157221	0.00362629	0.00279979	0.00989847	0.00281164	0.00109598	0.00202712	0.00397461	0.00105303
IVIVAL25	Control	6	0.000203462	0.000368237	0.000258487	6.9596e-05	0.00224326	0.000674335	0.00141204	0.000673045	0.000550028	0.000594638	0.000295076	0.000724112	0.000675285	0.00132269	0.00207237	0.0004649	0.000794136	0.00380008	0.000375021	0.000247246	0.000297621	0.000432006	0.000406935	0.000364807	0.000402205	0.000943989	0.000744181	0.000399945	0.000317242	0.00039446	0.0035978	0.00450343	0.0285729	0.0028851	0.00396048	0.00285759	0.00161594	0.000122426	0.017021	0.00379876	0.00276188	0.0108518	0.0030622	0.00111592	0.00234049	0.00403297	0.00113252
IVIVAL24	Control	6	0.000427833	0.000594303	0.00032793	9.46067e-05	0.00287616	0.000782536	0.0017739	0.000840924	0.000477057	0.000527456	0.00025904	0.000666026	0.000617937	0.00117876	0.00192795	0.00043041	0.000724742	0.00352578	0.000336261	0.000227644	0.000282654	0.000436686	0.000384248	0.000358278	0.000378177	0.00101147	0.000733669	0.000728246	0.000627113	0.000487277	0.00355088	0.00469263	0.0301573	0.00297778	0.00410834	0.00301209	0.00168512	0.00014179	0.017423	0.00390165	0.00296865	0.0110465	0.00322402	0.00130037	0.00241916	0.00421021	0.00126108
IVIVAL 20	Control	6	0.000246877	0.000118612	0.000171481	2.11717e-05	0.0012336	0.00035056	0.00079165	0.000370962	0.000564379	0.000560476	0.000288542	0.000682555	0.000649061	0.00124814	0.0020211	0.00045786	0.000780709	0.00373479	0.000328708	0.0002104	0.000253049	0.000381262	0.00039534	0.000326853	0.000364705	0.000964671	0.000710289	0.000191705	0.000155808	0.000181831	0.00331565	0.00430967	0.027609	0.00277476	0.0038804	0.00271741	0.00150646	0.000153234	0.0156917	0.00352694	0.00255255	0.0101131	0.00289278	0.00105627	0.00210967	0.00370596	0.0010166
IVIVAL10	Control	6	0.000274577	0.000416919	0.000210324	7.88286e-05	0.00197241	0.000523644	0.00122079	0.000566382	0.000317518	0.000331808	0.000162348	0.000419015	0.00037934	0.000755994	0.00126615	0.000269076	0.000482184	0.00241628	0.000225274	0.000160535	0.000177975	0.000290862	0.000296364	0.000248606	0.000281221	0.000788289	0.000623733	0.000481514	0.000391184	0.000243125	0.00291683	0.00375661	0.0239472	0.00237911	0.00316523	0.00230307	0.00130879	0.000165139	0.0138125	0.00310656	0.00235587	0.0087207	0.00247525	0.00087273	0.00180198	0.00338438	0.00057474
IVIVAL60	Control	6	0.000400683	0.00100741	0.000314807	0.000165106	0.00340754	0.000819799	0.00197993	0.000889005	0.000285494	0.000329561	0.000111626	0.000444714	0.000400708	0.000787202	0.00128942	0.000261508	0.00050803	0.00256448	0.000284294	0.000187877	0.000213589	0.000329711	0.000343913	0.000286686	0.000334615	0.000896899	0.000675717	0.0009361	0.000760272	0.000540871	0.00340757	0.00435917	0.0268352	0.00282324	0.00364435	0.00213103	0.00157354	0.000146073	0.0160256	0.00369551	0.00283915	0.0103096	0.00295466	0.000863096	0.00222579	0.00403224	0.00108831
IVIVAL31	Control	6	0.000310893	0.000619111	0.00027957	0.000102715	0.00273992	0.000731415	0.00166867	0.000778068	0.000430157	0.00047815	0.0002552	0.000569207	0.000558027	0.00110019	0.00172265	0.000367506	0.000656287	0.00323587	0.000323661	0.000195826	0.000248287	0.000400925	0.000388146	0.000335495	0.000364853	0.000939338	0.000709837	0.00068331	0.000579795	0.00035074	0.00204622	0.00437225	0.0269042	0.00268305	0.00382645	0.00264584	0.00152197	0.000159862	0.0161899	0.00359127	0.00266356	0.0101633	0.00296542	0.000554072	0.00221772	0.00380681	0.00103655
IVIVAL38	Control	6	0.000216421	0.000698082	0.000257231	0.000132222	0.00300512	0.000813901	0.00185722	0.000865668	0.000483268	0.000521597	0.000241258	0.000638585	0.000592035	0.00115434	0.0018888	0.000402996	0.000711138	0.00347866	0.000340454	0.000220668	0.000265957	0.000410303	0.000399745	0.000340385	0.000335553	0.00100038	0.000741607	0.00076804	0.000634394	0.00052702	0.0036349	0.00456457	0.029014	0.00292795	0.00428417	0.00296151	0.00161414	0.000146913	0.0166547	0.00383626	0.0027492	0.0107553	0.0030471	0.00116392	0.00223438	0.00396897	0.00105519
IVIVAL39	Control	6	0.0004598	0.000810604	0.000352444	0.000155569	0.00341127	0.000893586	0.00204664	0.000962332	0.00045445	0.000503068	0.000226698	0.00059932	0.000564149	0.00109858	0.00181726	0.00039269	0.000716341	0.00352353	0.000363042	0.000227125	0.000254002	0.000421178	0.000384962	0.000338524	0.000382555	0.000943124	0.000738112	0.000818177	0.000733125	0.00058061	0.00370465	0.00476823	0.0292395	0.00311014	0.00426402	0.00312712	0.00169457	0.000112714	0.0180908	0.00395848	0.00311083	0.0110843	0.00322468	0.000740191	0.00243677	0.00453339	0.00129628
IVIVAL12	Control	6	0.000411416	0.000668673	0.000219236	0.000118667	0.0029456	0.0007795	0.00179068	0.00085118	0.000457496	0.000482285	0.000231976	0.000595845	0.000557548	0.00114097	0.0018422	0.000392543	0.000713096	0.00348924	0.000342183	0.000222401	0.000278958	0.00040047	0.000407199	0.000356138	0.000375692	0.000973849	0.000754077	0.000723712	0.000639531	0.000511415	0.00360706	0.00461665	0.0301252	0.00301761	0.00388804	0.0029249	0.00158897	0.000124768	0.0169828	0.0038279	0.00302539	0.0106701	0.00316341	0.00119586	0.00230128	0.00430884	0.00122724
IVIVAL19	Control	20	0.000358084	0.000836924	0.000337525	0.000145998	0.00325467	0.000860441	0.00193458	0.000947879	0.000429682	0.000446823	0.000202088	0.000594841	0.00050854	0.00105186	0.00170328	0.000361589	0.000665788	0.00323213	0.000333762	0.000194142	0.000253873	0.000410988	0.000373696	0.000342866	0.000373802	0.000936214	0.000733411	0.000824181	0.00074971	0.000596971	0.00352824	0.00450148	0.0287955	0.00288176	0.00392365	0.00283499	0.00160021	0.000148884	0.016808	0.00379315	0.00288851	0.0107038	0.00308711	0.00109182	0.00233688	0.00407621	0.00106926
IVIVAL45	Control	6	0.000323401	0.000664612	0.000318673	0.000128254	0.00297058	0.000780417	0.00177832	0.000815871	0.000405131	0.000442929	0.000224416	0.000608865	0.000529459	0.00105547	0.00172768	0.000344039	0.000670338	0.00323463	0.000349916	0.000199488	0.000266638	0.00041557	0.000372412	0.000321386	0.00034759	0.000949201	0.000682207	0.000762131	0.000607394	0.00047422	0.00372632	0.00473725	0.0294699	0.00301274	0.00399506	0.00296165	0.00167003	0.000154795	0.0173272	0.00404623	0.00306997	0.0110775	0.00328301	0.00122235	0.00239021	0.00435985	0.00127274
IVIVAL22	Control	20	0.000402593	0.000886744	0.000311458	0.000140318	0.00319259	0.000797931	0.001925	0.000878242	0.000348361	0.000387015	0.00017321	0.000504649	0.000439874	0.000897064	0.00144174	0.000304061	0.000557684	0.00282989	0.000294174	0.000199773	0.000216433	0.000359626	0.000329509	0.000287766	0.000325448	0.000908767	0.000692615	0.000811905	0.000704532	0.000582309	0.0035402	0.00458315	0.0283664	0.00291824	0.00383793	0.00182671	0.0016213	0.000119591	0.0166533	0.00380245	0.00300528	0.0106923	0.00310249	0.00122597	0.00229408	0.00422881	0.00124937
IVIVAL5	Control	20	0.000333364	0.000642165	0.000246342	0.000103536	0.00257903	0.000637187	0.00149555	0.000692734	0.00029768	0.000330169	0.00014673	0.000427022	0.000407182	0.000805093	0.00126553	0.000265428	0.000484731	0.00241799	0.000251944	0.000165409	0.00019922	0.000313165	0.000326039	0.000256753	0.00031289	0.000813502	0.000639514	0.000666732	0.000576963	0.000454274	0.00306428	0.00381878	0.0241147	0.00241903	0.00327862	0.0024104	0.00137284	0.00016539	0.0140793	0.00322837	0.00246549	0.00896065	0.00256533	0.000990392	0.00191536	0.00352213	0.000918556
[truncated: 56 more columns]

## Sheet: POSITIVE MODE
SAMPLE	EMBRYO	OXYGEN	0.495_123.0408	0.4953_82.0146	0.4981_151.0359	0.4983_110.009	0.5003_223.9896	0.5173_272.9464	0.5188_408.9212	0.5214_680.8733	0.5215_612.886	0.5225_748.8578	0.5246_816.8505	0.5264_634.8819	0.5266_702.8698	0.5272_566.8935	0.5275_838.8469	0.5277_498.905	0.5282_770.8568	0.5285_362.9292	0.5289_430.9174	0.5308_226.9538	0.5319_158.9656	0.5325_828.8161	0.5325_90.9779	0.5337_760.8279	0.5342_692.8409	0.5351_486.2957	0.5356_624.8534	0.5363_420.8898	0.5382_682.8126	0.5396_352.9016	0.5411_410.8612	0.5447_216.9258	0.5768_138.9093	0.5779_372.7446	0.5783_796.4567	0.5786_798.46	0.5821_790.4846	0.5823_206.8977	0.5839_792.4811	0.5855_96.9239	0.5885_80.95	0.5891_196.8686	0.59_256.8258	0.5903_254.8288	0.5905_198.866	0.5937_432.7008	0.594_430.7033
IVIVAL45	45-8	5	0.0512134	0.0476451	0.0326545	0.12994	0.023274	0.0282382	0.0153469	0.00966131	0.0109357	0.0090201	0.00762127	0.0190004	0.0243759	0.021982	0.0184374	0.0145884	0.019659	0.0267041	0.0332385	0.108184	0.112915	0.00468998	0.0900611	0.00706903	0.00846555	0.00904034	0.0082807	0.0113892	0.00599468	0.00958774	0.00732699	0.0587773	0.0255309	0.0178538	0.021401	0.00984992	0.0231218	0.0453429	0.0235658	0.0223397	0.221147	0.0892059	0.0872848	0.066741	0.0706151	0.0298073	0.0286491
IVIVAL62	62-8	20	0.0283558	0.0284129	0.0183217	0.0841923	0.0158428	0.0139892	0.00757228	0.00547145	0.00422438	0.00400587	0.0030866	0.00553959	0.00658697	0.00703984	0.00410337	0.00490517	0.00576784	0.00968525	0.0119935	0.0435288	0.0466899	0.00184314	0.0392967	0.00242763	0.00325059	0.0111508	0.0032841	0.00482921	0.00225469	0.00362419	0.00331908	0.0273147	0.01709	0.0628388	0.0106429	0.00796144	0.0159234	0.0264096	0.0159849	0.0191974	0.145876	0.062763	0.0580141	0.04445	0.0732878	0.0145634	0.0225637
IVIVAL39	39-1	5	0.0560849	0.0484548	0.037749	0.128221	0.0166123	0.0346297	0.0204096	0.00889867	0.017614	0.0165077	0.0132012	0.0557839	0.0710412	0.0635681	0.0568325	0.0417002	0.0651514	0.076571	0.0943859	0.237622	0.248651	0.00273548	0.181334	0.0197081	0.0227041	0.0113567	0.0211366	0.0258599	0.0148092	0.0226807	0.0199924	0.101804	0.0122175	0.0126217	0.0174598	0.0116412	0.0215656	0.0564832	0.0224264	0.274525	0.308325	0.112445	0.106111	0.0829412	0.0859331	0.0415724	0.0431938
IVIVAL31	31-4	5	0.0449556	0.0462921	0.0264161	0.121084	0.0189349	0.0268418	0.0159854	0.00406036	0.0107115	0.00979518	0.00721704	0.0175138	0.0235192	0.0220754	0.01724	0.0164444	0.0205975	0.0304975	0.0364227	0.113291	0.118989	0.00569469	0.0935339	0.00706274	0.00928946	0.0148288	0.00786305	0.0122507	0.00519891	0.0112204	0.0109333	0.0630311	0.0314675	0.0300127	0.0279166	0.00529069	0.0278969	0.0485563	0.0262093	0.0352399	0.241985	0.100778	0.0913589	0.0708365	0.0760068	0.040741	0.0350781
IVIVAL8	8-3	20	0.0274139	0.0266941	0.0175179	0.0642983	0.00623677	0.0194608	0.0124208	0.00809066	0.00916594	0.00797372	0.00774096	0.024262	0.0310845	0.028503	0.0231221	0.0202924	0.030223	0.0341447	0.0431541	0.110577	0.119037	0.00638023	0.0901782	0.00835118	0.00936495	0.0163185	0.0083022	0.0118658	0.00712423	0.0104717	0.00848451	0.0576302	0.0263322	0.024626	0.0361154	0.00916708	0.0215132	0.0437983	0.0231957	0.037228	0.225725	0.0912499	0.0899005	0.0668036	0.0737835	0.0497454	0.0334204
IVIVAL60	60-7	5	0.0158503	0.0170826	0.0165104	0.0432823	0.00526247	0.00991432	0.00586931	0.00383813	0.00381805	0.00368768	0.00737644	0.0060355	0.00824637	0.00758692	0.00565263	0.00550183	0.00683531	0.0100753	0.0125264	0.041017	0.0449855	0.00178294	0.0368919	0.0026756	0.00323574	0.0190621	0.00271237	0.00390666	0.00215565	0.00348466	0.00302178	0.0271526	0.0185303	0.0201966	0.00887571	0.0165691	0.0141393	0.0252985	0.0181086	0.0226475	0.131787	0.0573912	0.0520005	0.0402488	0.0561629	0.0190714	0.0203124
IVIVAL25	25-4	5	0.0289977	0.0283664	0.013579	0.077355	0.0132563	0.0166804	0.00933591	0.00456397	0.00560828	0.00487044	0.00351224	0.0079321	0.010282	0.00983353	0.00689032	0.00758205	0.00865333	0.0135012	0.0168418	0.0590425	0.0615298	0.00237736	0.0525986	0.00352718	0.00467877	0.0108277	0.00416739	0.00647963	0.00249662	0.00564258	0.00452939	0.0376243	0.0291421	0.0527224	0.0139436	0.00975811	0.0182451	0.0348533	0.0189183	0.023668	0.161706	0.0639419	0.063814	0.0480216	0.0518606	0.0217668	0.0253373
IVIVAL12	12-4	5	0.0261516	0.0275271	0.0181324	0.0739901	0.0124823	0.0149	0.00853807	0.00474782	0.00558296	0.00539848	0.0039269	0.00847403	0.0104035	0.00973134	0.00725689	0.0077851	0.00848916	0.0141303	0.0160816	0.056135	0.0597859	0.00257205	0.0488281	0.00360966	0.0041957	0.0129253	0.00372209	0.00626457	0.00274583	0.0055778	0.00435909	0.0347186	0.0370801	0.0159165	0.00984263	0.0050255	0.0175542	0.0302305	0.0171931	0.0212004	0.1576	0.0645019	0.0150047	0.0483695	0.0521684	0.0140094	0.0254559
IVIVAL 20	20-8	5	0.0860242	0.0910076	0.0498479	0.299217	0.120327	0.0364165	0.0186389	0.00864417	0.00964432	0.00707138	0.00683505	0.00638183	0.00784769	0.00859535	0.00430698	0.00593914	0.00609514	0.0129575	0.0153067	0.0654811	0.0699731	0.00271692	0.0611474	0.00346136	0.00439504	0.0100964	0.00431074	0.00748507	0.00296621	0.00662287	0.00544179	0.0483071	0.0203558	0.015919	0.0137188	0.00727833	0.0205257	0.0383279	0.0147266	0.0245483	0.210045	0.0832254	0.0765081	0.0592855	0.025302	0.0271215	0.0300492
IVIVAL19	19-9	20	0.0447391	0.040057	0.0248443	0.107258	0.0116858	0.030858	0.0205006	0.0149332	0.0148227	0.0168362	0.0139717	0.0688041	0.0869998	0.0780284	0.0766962	0.0457225	0.0882819	0.0856877	0.108393	0.251108	0.284587	0.0155943	0.185694	0.02283	0.0258155	0.00848495	0.0202327	0.0269537	0.0160285	0.0241707	0.0192805	0.103184	0.0241277	0.0215931	0.0253308	0.0071014	0.015156	0.057203	0.0241099	0.0303363	0.310336	0.115751	0.111106	0.0798562	0.609996	0.0401929	0.0410848
IVIVAL54	54-7	20	0.0389318	0.0379515	0.0261825	0.0979971	0.0127642	0.0264888	0.0150618	0.0102249	0.0109539	0.0100634	0.00920643	0.0378538	0.0425299	0.0410945	0.0346938	0.0275166	0.0398186	0.0501192	0.061495	0.170067	0.178661	0.00903994	0.134913	0.0139086	0.0147148	0.0086766	0.013122	0.019692	0.00845757	0.0162364	0.0143862	0.0811755	0.0265778	0.0143487	0.0105764	0.0132311	0.0214055	0.0514417	0.0259422	0.0442858	0.250858	0.0973961	0.0893894	0.0848914	0.0864636	0.031958	0.0323921
IVIVAL66	66-3	20	0.0336321	0.0331222	0.0217178	0.0858245	0.0109966	0.02012	0.0122283	0.00720212	0.00873364	0.00829314	0.00707768	0.0179573	0.0224294	0.02128	0.0156752	0.0144382	0.0189687	0.0255198	0.0333241	0.0975981	0.108955	0.00538073	0.0813975	0.00714007	0.00776269	0.0144717	0.00702709	0.0101367	0.00553528	0.0100191	0.00824255	0.0535104	0.0235506	0.00732367	0.0277853	0.0145331	0.02492	0.0414322	0.0318525	0.0387766	0.22616	0.0903055	0.0843734	0.0625778	0.0348902	0.0265858	0.033906
IVIVAL15	15-7	5	0.0205596	0.0167836	0.0195309	0.0409956	0.00266896	0.0136285	0.00837876	0.00651683	0.00739229	0.00653344	0.0039034	0.0349446	0.0461277	0.03922	0.0343008	0.0260031	0.0400871	0.0438691	0.0593348	0.145679	0.159441	0.00828277	0.111973	0.0112425	0.0130098	0.0251028	0.0113707	0.0166717	0.00767519	0.0132567	0.0122817	0.0661997	0.0259078	0.0243581	0.0168956	0.0153839	0.0217255	0.0465213	0.0146767	0.0411501	0.251361	0.0976468	0.0937491	0.0721959	0.0932968	0.0331534	0.0355369
IVIVAL45	45-13	5	0.0443131	0.0430561	0.028716	0.121944	0.0238507	0.0217434	0.0125351	0.00681321	0.00795191	0.00694894	0.00555209	0.0111827	0.013803	0.0134347	0.00972124	0.009299	0.0114527	0.017292	0.0217618	0.0738022	0.0800809	0.00275913	0.0666387	0.0043855	0.00577619	0.0131209	0.00514079	0.007374	0.00336155	0.00630998	0.00562051	0.0452355	0.0234968	0.0205171	0.0218856	0.00829312	0.0207698	0.0379602	0.0191523	0.028361	0.193471	0.0787276	0.0679457	0.0559818	0.0376965	0.0267213	0.0290278
IVIVAL38	38-2	5	0.0327323	0.0315364	0.0227186	0.0855286	0.0107375	0.0185096	0.0106889	0.00690357	0.00513087	0.00608272	0.00529708	0.0143702	0.018636	0.0186117	0.0136822	0.0113649	0.0169948	0.0246799	0.0291912	0.0940769	0.101364	0.00362931	0.0778236	0.00613563	0.00670373	0.0167227	0.00597025	0.0102408	0.00472226	0.00815416	0.00724386	0.0488844	0.0398632	0.0185357	0.00960756	0.00446442	0.02194	0.0390922	0.0228312	0.0288307	0.206243	0.0818474	0.0813317	0.0599276	0.067796	0.0290545	0.0301041
IVIVAL15	15-4	5	0.0397461	0.0410214	0.0271725	0.119174	0.021639	0.0219805	0.0131968	0.00669894	0.00737036	0.00679015	0.00562035	0.0108673	0.012675	0.0118106	0.00854928	0.00851753	0.0106353	0.0158323	0.0214866	0.0719276	0.0787355	0.00279953	0.0636074	0.00378363	0.0057177	0.0135364	0.004532	0.00804527	0.00358934	0.00742416	0.00650202	0.0434921	0.013314	0.0186789	0.0101682	0.00519795	0.0182481	0.0358451	0.0183643	0.0252911	0.19763	0.0757992	0.0762214	0.0574882	0.0739432	0.0268619	0.0292875
IVIVAL66	66-5	20	0.0310514	0.0298181	0.0206244	0.0793294	0.010796	0.017345	0.0104202	0.005287	0.0071569	0.00706752	0.00551838	0.0154465	0.0188518	0.0187432	0.0140289	0.0123046	0.0175604	0.0229027	0.0284511	0.0837635	0.0909661	0.00412159	0.0706024	0.00616299	0.00631482	0.0128654	0.00614747	0.0098448	0.00469552	0.0074259	0.00668677	0.0470566	0.013142	0.0141433	0.0162544	0.0100121	0.0200506	0.0392695	0.0264075	0.03516	0.198604	0.0798872	0.0741678	0.0578033	0.0618232	0.0272513	0.0302041
IVIVAL10	10-3	5	0.0311392	0.0336931	0.0277367	0.0961494	0.0166324	0.0155903	0.00880243	0.00646409	0.00507352	0.00372115	0.00667619	0.00598667	0.00759331	0.00754457	0.00498746	0.00545397	0.00620568	0.0103129	0.0126402	0.0448366	0.0497403	0.00272973	0.042031	0.00290969	0.00368126	0.0141387	0.0030065	0.0052708	0.0021734	0.00469535	0.00405089	0.0325613	0.0208277	0.00778075	0.031182	0.0156328	0.0276209	0.0394633	0.0259152	0.0396084	0.202268	0.0870223	0.0887145	0.066232	0.092717	0.0318261	0.0321841
IVIVAL39	39-12	5	0.0367119	0.0370718	0.0235657	0.100263	0.0157173	0.0216058	0.012469	0.00683294	0.0091395	0.00719051	0.00598976	0.0129901	0.0179373	0.0164004	0.0124456	0.0113823	0.01419	0.0218337	0.0261537	0.087443	0.0947573	0.00347172	0.0752281	0.00547151	0.00720476	0.0147619	0.00621997	0.00979672	0.00480875	0.00749271	0.00711949	0.0504394	0.0226101	0.022043	0.0222845	0.0044671	0.023836	0.0430716	0.0251517	0.155541	0.220396	0.085714	0.0832463	0.0627197	0.069396	0.0288864	0.031494
IVIVAL54	54-1	20	0.0372413	0.0388886	0.0257188	0.105499	0.0189002	0.0208437	0.0109312	0.0061976	0.0073754	0.00649613	0.00503065	0.010765	0.0132992	0.0124779	0.00899675	0.00904453	0.0112176	0.0176634	0.0209911	0.073407	0.0788852	0.00283463	0.063333	0.0048398	0.00536503	0.01189	0.00542254	0.00846925	0.00310302	0.00659979	0.00594184	0.0445034	0.03354	0.0154161	0.0116195	0.00690435	0.0192862	0.036476	0.0195841	0.0265132	0.19177	0.0761839	0.0755933	0.0723736	0.0700426	0.0264151	0.0264064
IVIVAL10	10-2	5	0.0306782	0.0325418	0.0268687	0.0960684	0.0171646	0.0142711	0.00810819	0.0046891	0.00473418	0.00430261	0.00529362	0.00512266	0.0066508	0.00675319	0.00448215	0.00477519	0.0055756	0.00893661	0.0109056	0.0410161	0.0445228	0.00210285	0.0384168	0.00237778	0.00323721	0.0214034	0.00264716	0.00470066	0.00181115	0.00382193	0.00330013	0.0306393	0.0253932	0.0291106	0.0354207	0.00869943	0.0273567	0.0376662	0.0264057	0.0387087	0.192136	0.08562	0.0853696	0.0654794	0.0764484	0.031224	0.0310466
IVIVAL19	19-8	20	0.0404088	0.0399088	0.0280242	0.111836	0.0184946	0.0222995	0.0119845	0.00691007	0.00733304	0.0059834	0.00546075	0.0104776	0.0125061	0.0132206	0.00859411	0.00889765	0.0124315	0.0180916	0.0219531	0.0773826	0.0844347	0.00395956	0.0678325	0.00391946	0.00616499	0.0131114	0.00518589	0.00817226	0.00461337	0.00663407	0.00603525	0.0475057	0.0285571	0.0185957	0.0162276	0.00163174	0.0186289	0.0400017	0.0202934	0.025044	0.203313	0.0829187	0.0767198	0.0587422	0.432659	0.0267884	0.028112
IVIVAL62	62-9	20	0.0202474	0.0190742	0.0137267	0.0546524	0.0073537	0.0103638	0.00596257	0.00502556	0.00376891	0.00365695	0.00285692	0.00717157	0.00837533	0.00864459	0.0056785	0.0057838	0.00736984	0.0108395	0.013403	0.0448612	0.0491997	0.00206751	0.0390691	0.00285644	0.0039268	0.0112346	0.00294421	0.00501331	0.00252273	0.00397626	0.0035015	0.0272406	0.0159719	0.0557209	0.00754445	0.00397958	0.0159355	0.0277742	0.0150241	0.0213436	0.143971	0.0614145	0.0552718	0.0446332	0.0707969	0.0195917	0.0225221
IVIVAL5	5-8	20	0.0434395	0.0398427	0.0283354	0.111932	0.0187243	0.0210632	0.0132189	0.00799867	0.00804449	0.00712388	0.00570334	0.0103657	0.0118246	0.011193	0.00723339	0.00806115	0.00980303	0.0171008	0.018939	0.072734	0.0781708	0.0032746	0.0612418	0.00474131	0.00518662	0.0301661	0.00451056	0.007758	0.00336546	0.00633946	0.00550876	0.0456496	0.0316301	0.0165475	0.0194145	0.00831075	0.0289039	0.0384935	0.0196398	0.0227175	0.189314	0.0767461	0.0700571	0.0543326	0.0825019	0.0267615	0.0267494
IVIVAL40	40-3	20	0.0348368	0.0350558	0.024717	0.0923652	0.0126406	0.020347	0.0124685	0.00772241	0.0084585	0.00743575	0.00681867	0.0165523	0.0224071	0.0206597	0.0159269	0.0144889	0.0188772	0.0264766	0.0318535	0.0997956	0.109003	0.00400757	0.0800105	0.00642434	0.00811786	0.0147341	0.00608989	0.0104942	0.00505093	0.008109	0.00712167	0.0515297	0.0227028	0.0184767	0.0192427	0.0120514	0.023441	0.0420019	0.0242631	0.0347913	0.215259	0.0871969	0.0794953	0.0606542	0.0646056	0.0270106	0.029432
IVIVAL32	32-14	5	0.0666552	0.0535707	0.0440603	0.12548	0.00836589	0.0496952	0.0338678	0.0284367	0.0295063	0.0347407	0.0123302	0.177721	0.220262	0.190255	0.174627	0.125505	0.206434	0.216468	0.265206	0.581537	0.625281	0.0408656	0.420089	0.0536308	0.0640052	0.00460325	0.0457373	0.0681352	0.0330069	0.0532569	0.0486539	0.21018	0.0140823	0.0425042	0.0189073	0.0701966	0.0286142	0.0894405	0.0271336	0.0731011	0.457039	0.15802	0.147964	0.113956	0.510641	0.0631625	0.0577506
IVIVAL32	32-12	5	0.0492158	0.0492365	0.0300082	0.125335	0.0176749	0.0289459	0.017636	0.0110598	0.0125088	0.010857	0.00986067	0.0271415	0.0311252	0.028546	0.0207999	0.0205324	0.0262278	0.0396707	0.0472371	0.138319	0.148464	0.00730662	0.113175	0.00980501	0.0132489	0.0168831	0.00995682	0.0159649	0.00672188	0.0127401	0.0116657	0.0751833	0.0288021	0.0267671	0.0175308	0.0135312	0.0304378	0.0541196	0.0262281	0.0346024	0.271946	0.105597	0.0960164	0.0800324	0.368059	0.0336688	0.0384129
IVIVAL9	9-12	20	0.0343712	0.0396782	0.0224269	0.106808	0.0190843	0.0220579	0.0128899	0.0063805	0.0077988	0.00751623	0.00527003	0.00980333	0.0116675	0.0124285	0.00791444	0.00816435	0.00994136	0.0174674	0.0193132	0.0706005	0.0718769	0.00266328	0.0594201	0.00419984	0.005355	0.0112778	0.00360036	0.00760791	0.00332729	0.00588777	0.00514605	0.0426687	0.0220239	0.0188522	0.0191255	0.00468581	0.0204494	0.0380956	0.0217895	0.0249701	0.180973	0.0731862	0.0694974	0.0528858	0.0562678	0.0242797	0.0253374
IVIVAL36	36-4	20	0.0137484	0.0123028	0.0101291	0.0280977	0.00231506	0.00872269	0.00630237	0.00384359	0.00467009	0.00438391	0.00404089	0.0151486	0.0205461	0.019027	0.0167851	0.0130109	0.0181972	0.0228574	0.0263505	0.0749566	0.0821937	0.00382434	0.0598427	0.00589314	0.00649381	0.0362759	0.00589848	0.00864294	0.00325435	0.00640296	0.00488142	0.0378554	0.0176976	0.0177608	0.00421564	0.00386939	0.0149547	0.03066	0.0152371	0.0248801	0.158445	0.0653162	0.061492	0.0441671	0.0508383	0.0212907	0.0214182
IVIVAL1	1-5	5	0.052193	0.0540332	0.0384909	0.151409	0.033311	0.0270866	0.0155679	0.00818112	0.0083722	0.00816476	0.00687421	0.0145557	0.0175649	0.0171722	0.0117535	0.012141	0.0147342	0.0238599	0.0284513	0.100493	0.109905	0.00225628	0.085411	0.00624999	0.00740562	0.00976772	0.00686798	0.0105913	0.00479889	0.00931352	0.00781468	0.0591541	0.0200086	0.0168818	0.00550312	0.0101575	0.0207853	0.0432406	0.0193667	0.0319876	0.218679	0.0857921	0.0795938	0.062755	0.0673043	0.00993616	0.0303042
IVIVAL24	24-9	5	0.041465	0.040296	0.0308695	0.110218	0.016591	0.0236296	0.0128116	0.00970114	0.0105068	0.00904807	0.00747628	0.0195932	0.0243997	0.0208573	0.0163351	0.0150191	0.0205201	0.0291419	0.0352815	0.101773	0.108116	0.00603023	0.086107	0.00747401	0.00904168	0.0193487	0.00763602	0.0111629	0.00591452	0.00950732	0.0093286	0.0593739	0.0240715	0.0200535	0.0169379	0.0102951	0.0178827	0.0423268	0.0208524	0.0393754	0.223128	0.0864836	0.0794587	0.060104	0.0660732	0.0249012	0.0284555
IVIVAL25	25-9	5	0.0249954	0.0223271	0.0151487	0.0579596	0.00521662	0.0153017	0.00988589	0.00674383	0.00700574	0.00681027	0.00354251	0.0234777	0.0310661	0.0269669	0.0234428	0.0194849	0.0276196	0.0346554	0.043824	0.119071	0.126503	0.00490511	0.0946305	0.00915712	0.00995201	0.0175604	0.00874557	0.012354	0.00546904	0.0108678	0.00949886	0.0615606	0.025767	0.019782	0.0170511	0.00653164	0.0206492	0.0431099	0.0212303	0.0350045	0.21203	0.0820609	0.0786272	0.0605818	0.0382529	0.0194025	0.0288362
IVIVAL60	60-3	5	0.0135267	0.0154159	0.0141448	0.0385268	0.00434732	0.00803025	0.00499669	0.00324455	0.00313792	0.0029114	0.0059402	0.00562361	0.00693565	0.00661039	0.00504948	0.00445376	0.00534747	0.0091496	0.0111209	0.0380233	0.0417435	0.00164117	0.0307268	0.00221127	0.00273414	0.0178732	0.00251487	0.00398025	0.00198376	0.00328443	0.00269099	0.0247238	0.0188025	0.0155093	0.0122211	0.00628345	0.0133534	0.0241669	0.0191287	0.0182003	0.125274	0.0533938	0.0495436	0.0386863	0.0398872	0.0186654	0.0207663
IVIVAL5	5-7	20	0.0200126	0.0192872	0.0149319	0.0525811	0.00729478	0.0111437	0.0070477	0.00336823	0.00413653	0.00223154	0.00327107	0.00575782	0.00704626	0.00668493	0.00455094	0.00473533	0.00560895	0.00976347	0.010538	0.0402617	0.044174	0.0019158	0.035782	0.00233512	0.00312859	0.0264925	0.00272763	0.00429318	0.00202985	0.00387837	0.00329495	0.0290962	0.0244896	0.0221509	0.0165102	0.0138003	0.021186	0.0290896	0.015526	0.0183677	0.134107	0.0558952	0.0515164	0.0413969	0.0135189	0.020668	0.0204925
IVIVAL1	Control	5	0.000813367	0.000776221	0.000526463	0.00192792	0.000174062	0.000517219	0.000329185	0.00023879	0.000260931	0.000235605	0.000206232	0.00058274	0.00077716	0.000710023	0.000554537	0.000466489	0.000682794	0.00088927	0.00109738	0.00298583	0.00322836	0.000150453	0.00248086	0.000221373	0.000272399	0.00070316	0.000221886	0.000352268	0.000150158	0.000283026	0.000246474	0.00167262	0.000968059	0.000841565	0.000831002	0.000338198	0.000850654	0.00151762	0.000859316	0.00132468	0.00753885	0.00309226	0.00293395	0.00220018	0.00296722	0.00107173	0.00112681
IVIVAL62	Control	20	0.00172306	0.00176835	0.00118398	0.00456275	0.000653283	0.000987656	0.000596569	0.000272293	0.000412486	0.000361184	0.000324297	0.000660541	0.000875502	0.000794182	0.000588434	0.000565139	0.000725392	0.00108654	0.00130586	0.00416912	0.00451177	0.00018822	0.00353987	0.000280338	0.000325277	0.000921024	0.000287471	0.000469921	0.000194743	0.00039867	0.000344387	0.00249915	0.00123599	0.000294181	0.000835978	0.000342392	0.00099299	0.0018939	0.00107373	0.00150608	0.00959773	0.00378207	0.00363031	0.00274757	0.00249388	0.00138176	0.00140435
IVIVAL36	Control	20	0.00146666	0.00140198	0.000986767	0.00402435	0.000562281	0.000829447	0.000516119	0.000304398	0.000324064	0.000286043	0.000243041	0.000484714	0.000623369	0.00058412	0.000393378	0.000402336	0.000530114	0.000784399	0.000997813	0.00318437	0.00342003	0.000153031	0.00279169	0.000198403	0.000261622	0.000293972	0.000206628	0.000319479	0.000167943	0.000300687	0.000302338	0.00196778	0.00114519	0.000972193	0.000885752	0.000908184	0.00101676	0.00173008	0.00106591	0.00151018	0.0087105	0.00349908	0.00330873	0.00257827	0.00342883	0.00120667	0.00126745
IVIVAL31	Control	5	0.00119384	0.00121634	0.000773924	0.00335901	0.000505917	0.000652584	0.000385699	0.000210148	0.000228744	0.000218982	0.000199336	0.000338118	0.000419942	0.000411716	0.000256157	0.000280483	0.000363555	0.000563271	0.000678666	0.00235969	0.00261249	0.000109297	0.00209119	0.000150135	0.000185751	0.000556545	0.000161001	0.000261819	0.000119185	0.000200775	0.00017128	0.00149001	0.00078537	0.000753973	0.000377809	0.000302116	0.00073537	0.00141408	0.000769811	0.00110751	0.00701836	0.00285909	0.00271819	0.00207412	0.00282462	0.000766355	0.00104261
IVIVAL39	Control	5	0.00149943	0.00157188	0.00103746	0.00432769	0.000700616	0.000759863	0.000473136	0.000260249	0.00026001	0.000254894	0.000211258	0.000367036	0.000448136	0.000446414	0.000288769	0.00031413	0.000377808	0.000610712	0.000758234	0.00270355	0.00293758	0.000115693	0.00236617	0.000168129	0.000201489	0.000650465	0.000169481	0.000292472	0.000122811	0.000245906	0.000205564	0.00168174	0.00107074	0.000964465	0.000597099	0.000224557	0.000845389	0.00154222	0.000874172	0.000234603	0.00770957	0.00317841	0.00304411	0.00233091	0.00317397	0.0011158	0.00118463
IVIVAL5	Control	20	0.00131585	0.00126802	0.000878942	0.00345027	0.000431452	0.0007932	0.000468557	0.000310813	0.000325226	0.000297478	0.000266987	0.000787803	0.00104054	0.000970906	0.000776397	0.000639293	0.000906041	0.00118796	0.00152833	0.00438997	0.00476033	0.000207705	0.00371278	0.000302747	0.000362899	0.000274851	0.000323787	0.000518818	0.000235601	0.000406151	0.000346345	0.00235265	0.000764868	0.000679703	0.000483802	0.00026402	0.000663586	0.00171867	0.00101212	0.00146392	0.00905052	0.00360884	0.0033831	0.00257394	0.00247656	0.00112912	0.00129597
IVIVAL 20	Control	5	0.000603745	0.000584937	0.00047548	0.00137541	0.000100062	0.000371851	0.000239359	0.00017106	0.000179857	0.000179432	0.00014021	0.000495501	0.000614652	0.000571838	0.000485485	0.000398056	0.000545238	0.000718441	0.000876302	0.00257843	0.00277816	0.000122468	0.0021408	0.000183456	0.000213809	0.000670408	0.000180245	0.000269014	0.000121851	0.000210901	0.000190985	0.00146398	0.000912942	0.000849776	0.00054541	0.000419755	0.000740906	0.00134931	0.000737695	0.00114507	0.00673709	0.00280304	0.00265538	0.00205279	0.00211935	0.000978615	0.00100458
IVIVAL38	Control	5	0.0014108	0.0013573	0.000963554	0.0035382	0.00051549	0.000841501	0.000503228	0.000320253	0.000360221	0.000327197	0.000277635	0.000600148	0.000774942	0.000712399	0.000544288	0.000500649	0.000643472	0.000907293	0.00112293	0.0034198	0.0036672	0.000176849	0.00292671	0.000235813	0.000295011	0.00068849	0.000252632	0.000372457	0.000163376	0.000313623	0.00028621	0.0020803	0.000623155	0.000949898	0.000727739	0.000584245	0.000874826	0.00177383	0.000888203	0.00151236	0.00836804	0.00335496	0.0030793	0.00244534	0.00323965	0.00114006	0.00116758
IVIVAL66	Control	20	0.00171697	0.00176784	0.00116716	0.00503508	0.000946421	0.000889287	0.000504984	0.000271964	0.000296404	0.000247026	0.000211895	0.000317357	0.000395626	0.000398096	0.000258167	0.000288484	0.000319008	0.000570747	0.000675935	0.00264874	0.00283154	0.000105624	0.00237117	0.000146316	0.000204885	0.000695902	0.000167306	0.000288744	0.000114643	0.000244652	0.000200711	0.00171872	0.0010839	0.000842581	0.000472804	0.000325532	0.000904982	0.00155028	0.000715007	0.000981986	0.00791124	0.00326791	0.0031127	0.00237563	0.00226881	0.00114069	0.00113881
IVIVAL15	Control	5	0.00113178	0.00110218	0.000707216	0.0030124	0.00043534	0.000586847	0.000346692	0.000216165	0.000228754	0.000210268	0.00018456	0.000355148	0.000454206	0.000464467	0.00031911	0.000314442	0.000386337	0.000633889	0.000724461	0.00241659	0.00258033	0.000106922	0.0021375	0.000167987	0.000186665	0.000572761	0.000174376	0.000264515	0.000113802	0.000211091	0.000175549	0.00155381	0.00094806	0.00089346	0.000696155	0.000360927	0.000786725	0.00145824	0.000857294	0.0011759	0.00702716	0.0029172	0.00267099	0.00208728	0.00232827	0.000984129	0.00105377
IVIVAL10	Control	5	0.00118648	0.00104927	0.000654657	0.00259699	0.000259501	0.000784543	0.000505381	0.00034959	0.000392327	0.000359141	0.000209764	0.00131736	0.00168286	0.00147888	0.00120769	0.000969714	0.00150116	0.00183151	0.00225989	0.00612795	0.00639939	0.000291535	0.00462937	0.000432532	0.000514706	0.000403956	0.000470874	0.000649466	0.000321163	0.000505998	0.000466815	0.00272745	0.000559808	0.000690978	0.000269623	0.000291313	0.000627925	0.00158327	0.000706713	0.000926611	0.00803067	0.00302395	0.00267123	0.00205218	0.00169265	0.00101637	0.00109029
IVIVAL25	Control	5	0.00116972	0.00112794	0.000838764	0.00297251	0.000370982	0.000615502	0.000364743	0.000248034	0.000244349	0.000236627	0.000207952	0.000462527	0.000572541	0.000566067	0.000403207	0.000364441	0.000492477	0.00074917	0.000897994	0.00288156	0.0031539	0.000152008	0.00250215	0.000178911	0.000236555	0.00070843	0.000203493	0.000328748	0.000153689	0.000257281	0.000232237	0.00170264	0.00072653	0.000313372	0.000445634	0.000418586	0.000815469	0.00147641	0.000836439	0.00123574	0.00803223	0.00327794	0.0030801	0.00236097	0.00315036	0.00118903	0.00115445
IVIVAL45	Control	5	0.0012684	0.00131919	0.000888694	0.00362118	0.0005339	0.000662079	0.000395439	0.000219525	0.000232207	0.000208691	0.000180364	0.000323267	0.00039288	0.000403982	0.000252676	0.000284809	0.00034212	0.000594438	0.000686831	0.00246526	0.00268272	0.000106669	0.00215978	0.000154161	0.000185592	0.000621431	0.00016757	0.000294957	0.00011959	0.000235571	0.000215608	0.00159537	0.000949357	0.000901416	0.000379165	0.000319635	0.000807749	0.00143477	0.000861874	0.00107325	0.00754818	0.00303676	0.00282058	0.00225502	0.0029709	0.00104006	0.00111546
IVIVAL8	Control	20	0.000868679	0.00085647	0.000673476	0.00242647	0.000334051	0.00043701	0.000244455	0.00015695	0.000161337	0.000140762	0.000108241	0.000254335	0.000319103	0.000310095	0.000212797	0.000218468	0.000247298	0.00041851	0.000528342	0.00185487	0.00201463	7.93348e-05	0.0016598	0.000111316	0.000142669	0.000563569	0.000131407	0.000202313	7.87625e-05	0.000172816	0.000144845	0.00120244	0.000767258	0.000715768	0.000283151	0.000233826	0.000678353	0.00114295	0.000684557	0.000951872	0.00589898	0.00241885	0.00221586	0.00177819	0.00235564	0.000513583	0.000906966
IVIVAL19	Control	20	0.00138591	0.00145175	0.00091604	0.00394576	0.000754869	0.000670622	0.000378969	0.00020614	0.000219773	0.000184851	0.000154436	0.00024247	0.00030167	0.000300272	0.000178814	0.000228686	0.000226407	0.000441855	0.000519266	0.00202319	0.00217899	8.15426e-05	0.00188282	0.000119037	0.000138352	0.000470356	0.00013421	0.000239371	8.68397e-05	0.000186613	0.000166387	0.00140892	0.000686372	0.000874919	0.000361093	0.000508833	0.000825787	0.00128778	0.000806442	0.0010222	0.00673234	0.00278179	0.00263987	0.0020458	0.00040272	0.0010337	0.00109215
IVIVAL32	Control	5	0.00139897	0.00141893	0.000945706	0.00406863	0.000753997	0.000698999	0.000383845	0.000197899	0.000215461	0.000183656	0.000167906	0.000225612	0.000299964	0.000295372	0.000201859	0.000213069	0.00024297	0.000421434	0.000518326	0.00206336	0.00223904	8.16111e-05	0.00187307	0.000115555	0.000127426	0.000508369	0.000127039	0.000225204	9.81655e-05	0.000193602	0.00015523	0.00136753	0.000916914	0.000871628	0.000603053	0.000103857	0.000769228	0.00129741	0.000838499	0.00108587	0.00684486	0.00281498	0.002657	0.0020606	0.000624789	0.000990166	0.00102083
IVIVAL40	Control	20	0.00156289	0.00160372	0.00100012	0.00459734	0.000892232	0.00077709	0.000426395	0.000228243	0.000246754	0.000223606	0.000172288	0.000285297	0.000327169	0.000338914	0.000212273	0.000242316	0.000276884	0.000483803	0.000589898	0.00216088	0.00233874	0.000102738	0.00205312	0.000139551	0.000168263	0.000487649	0.000158218	0.000257566	0.000109671	0.000223282	0.000187567	0.00152939	0.000991098	0.000949964	0.000588136	0.000267057	0.0007667	0.0014336	0.00079593	0.00105682	0.00731408	0.00296076	0.00283354	0.00217658	0.0029878	0.00109549	0.0011289
IVIVAL9	Control	20	0.00104256	0.000947636	0.000786989	0.00265503	0.000334953	0.000525796	0.00032186	0.000209459	0.000205838	0.000180092	0.000164357	0.000382091	0.000474663	0.000454364	0.000331726	0.000327298	0.000400537	0.000606595	0.000744416	0.00248788	0.00279082	0.000117696	0.00219374	0.000178397	0.000193798	0.000608656	0.00019216	0.000290022	0.000121644	0.00023434	0.000205385	0.00153777	0.000814184	0.000841845	0.000427212	0.000347347	0.000753825	0.00137332	0.00079422	0.00102704	0.00702797	0.00293121	0.00271765	0.00214132	0.00281996	0.0010419	0.0010597
IVIVAL60	Control	5	0.00183148	0.00170771	0.000932022	0.00484989	0.000733239	0.000995619	0.000570914	0.000346284	0.000413391	0.000365624	0.000130912	0.000792151	0.000963346	0.00094323	0.00066302	0.000642317	0.000893868	0.00117545	0.00144599	0.00444355	0.00479921	0.000210649	0.00367547	0.0003264	0.000374806	0.000480448	0.00031892	0.000508884	0.000211464	0.000427921	0.000386455	0.00235609	0.00106475	0.000856505	0.000762428	0.000214355	0.00106059	0.00190344	0.000856341	0.00162882	0.0100112	0.00398444	0.00378247	0.00289905	0.00306544	0.00139819	0.00144579
IVIVAL12	Control	5	0.00145065	0.00143996	0.00100272	0.0038926	0.000578453	0.000797018	0.0004631	0.000283488	0.00030569	0.000260067	0.000237512	0.000467934	0.000603547	0.000594518	0.000386878	0.000387765	0.00049014	0.000750506	0.000961783	0.00313843	0.00352433	0.000130486	0.00275997	0.000189356	0.000253543	0.000569819	0.00022883	0.000357899	0.000162898	0.00027322	0.000250333	0.0019597	0.000569998	0.00103531	0.000654634	0.000281118	0.000920209	0.00169328	0.000946599	0.00127666	0.00850114	0.00350286	0.0032428	0.00247023	0.00327348	0.000863479	0.00123019
IVIVAL22	Control	20	0.00146883	0.00155324	0.00101058	0.00429352	0.000773141	0.000750507	0.000414464	0.000216523	0.000232916	0.000208858	0.000180958	0.000287211	0.000351881	0.000338117	0.000216389	0.000251454	0.000284519	0.000508233	0.000616394	0.00236105	0.00258846	8.95797e-05	0.00219164	0.000142407	0.000162709	0.000589306	0.000144066	0.00024564	0.000107973	0.00020766	0.000179558	0.00156396	0.00097177	0.000883982	0.000566674	0.000312128	0.000876591	0.0014509	0.000822855	0.000924756	0.00749899	0.00307091	0.0028841	0.00220498	0.0017885	0.00103997	0.00109732
IVIVAL54	Control	20	0.00147844	0.00143513	0.000976318	0.00406338	0.000667437	0.000705727	0.000440089	0.000251538	0.000254901	0.000230823	0.000200573	0.000311792	0.000422701	0.00041258	0.000267071	0.000289689	0.000346518	0.000572849	0.00069711	0.00246049	0.0026874	0.000104917	0.00219669	0.000141163	0.000191881	0.000702113	0.000157657	0.000262584	0.00012972	0.00022115	0.000185961	0.00156037	0.000658244	0.000981255	0.000360132	0.000353274	0.000833234	0.00144722	0.000832898	0.00110402	0.00765902	0.00320795	0.00297017	0.00179962	0.00265439	0.00114217	0.00123001
IVIVAL24	Control	5	0.00112611	0.0011141	0.000708386	0.00303755	0.000435831	0.000636971	0.000394473	0.000218914	0.000232753	0.000217476	0.000190708	0.000354057	0.000436746	0.00045308	0.000313622	0.000313183	0.000378954	0.000575692	0.000712824	0.00244777	0.00266745	9.61797e-05	0.00213435	0.000154775	0.000187433	0.000556488	0.000164917	0.000273562	0.000119179	0.000220951	0.000178155	0.00146508	0.000913463	0.000896172	0.000537678	0.000324119	0.000795009	0.00141335	0.000831642	0.00107492	0.00700981	0.00289962	0.0027319	0.00211805	0.00166736	0.00105462	0.00105884
[truncated: 64 more columns]
